# Supplementary material for: An evaluation of the tumor microenvironment through CALR, IL1R1, IFNB1, and IFNG to assess prognosis and immunotherapy response in bladder cancer patients
Source: eLife. 2025 Sep 10;13:RP95326. doi: 10.7554/eLife.95326 (PMC12422728; doi:10.7554/eLife.95326)
Supplement: Source code 1. [file elife-95326-code1.zip]

Archive with 1 entries (1 files):
- eLife-VOR-RA-2023-95326/ICD.R
